# Supplementary material for: Effects of Different Polysorbates (Tween) on Recombined Whipped Cream: Interfacial Properties, Stability, and Aeration Properties
Source: Foods. 2026 May 26;15(11):1878. doi: 10.3390/foods15111878 (PMC13257020; doi:10.3390/foods15111878)
Supplement: Supplementary file 1 [file foods-15-01878-s001.zip]

Archive with 1 entries (1 files):
- foods-4297168-supplementary.pdf
